# Supplementary material for: Extracellular Matrix Optimization for Enhanced Physiological Relevance in Hepatic Tissue-Chips
Source: Polymers (Basel). 2021 Sep 6;13(17):3016. doi: 10.3390/polym13173016 (PMC8434375; doi:10.3390/polym13173016)
Supplement: Supplementary file 1 [file polymers-13-03016-s001.zip]

Archive with 1 entries (1 files):
- polymers-1365181-supplementary.pdf
